# Supplementary material for: Histamine Transmission Modulates the Phenotype of Murine Narcolepsy Caused by Orexin Neuron Deficiency
Source: PLoS One. 2015 Oct 16;10(10):e0140520. doi: 10.1371/journal.pone.0140520 (PMC4608736; doi:10.1371/journal.pone.0140520)
Supplement: S1 File — (XLSX) [file pone.0140520.s004.xlsx]

## Sheet: Figure_1
Figure 1A					Figure 1D																								Figure 1E								Figure 1F
mouse		variable			mouse		variables																						mouse		variables						mouse		variables
group	code	desorD			group	code	dew_1	dew_2	dew_3	dew_4	dew_5	dew_6	dew_7	dew_8	dew_9	dew_10	dew_11	dew_12	dew_13	dew_14	dew_15	dew_16	dew_17	dew_18	dew_19	dew_20			group	code	sdew1	sdew2	sdew3	sdew4			group	code	ab_1	ab_2	ab_3	ab_4	ab_5	ab_6	ab_7	ab_8	ab_9	ab_10	ab_11
WT	6	0			WT	6	167.86	7.5162	5.0108	6.514	5.5119	2.5054	1.5032	1.5032	0.50108	1.5032	0.50108	0.50108	1.0022	1.5032	0	1.0022	0	0.50108	0	4.0086			WT	6	167.86	27.0583	6.01284	8.01728			WT	6	10.1	10.544	10.322	13.596	12.597	12.431	11.432	10.322	6.8812	9.323	9.212
	7	0				7	148.67	6.6646	2.0506	4.1013	0.51266	3.076	1.0253	2.5633	1.538	0.51266	1.538	1.538	1.538	0.51266	2.0506	0.51266	0	1.0253	0	5.6393				7	148.67	16.4052	8.71526	11.2785				7	0	9.8224	5.8824	11.043	12.653	4.5505	17.98	12.431	12.708	9.9889	9.7669
	8	0				8	134.52	9.5729	5.5422	3.023	3.023	2.5192	2.0153	2.5192	3.5269	2.0153	2.0153	1.5115	0	0.50384	0.50384	1.0077	0	0.50384	0	2.5192				8	134.52	23.6803	13.6035	5.03842				8	2.9967	8.657	10.821	13.097	8.8235	11.876	13.762	12.375	12.875	8.1021	10.155
	12	0				12	179.92	10.223	1.5334	2.5557	3.5779	1.5334	1.5334	2.0445	1.5334	1.0223	0.51113	0.51113	2.5557	0	1.0223	0	0.51113	1.5334	0	4.6002				12	179.92	19.4234	7.15586	10.2227				12	0	4.1065	5.0499	9.101	8.9345	10.544	10.322	6.7148	11.265	11.598	5.4939
	13	0				13	204.36	9.0826	4.5413	5.0459	2.0184	0.50459	1.5138	0.50459	2.523	0.50459	1.5138	0.50459	0.50459	1.5138	1.0092	0.50459	0.50459	0	0.50459	3.5321				13	204.36	21.1928	7.06437	8.07346				13	5.6604	13.152	15.15	11.099	13.208	12.042	17.703	8.879	11.876	10.988	10.544
	14	0				14	150.78	3.0156	3.5182	8.0417	3.0156	2.513	2.513	1.5078	0.50261	2.0104	1.5078	0.50261	0.50261	0.50261	0.50261	0.50261	0	0.50261	0	3.5182				14	150.78	20.1041	8.54422	6.03125				14	7.5472	13.097	11.432	14.484	12.653	9.1565	10.044	9.8779	10.766	12.209	10.71
	18	0				18	119.73	4.0759	3.5664	2.5474	3.0569	1.5284	2.5474	2.5474	1.019	0	1.019	0	1.019	0.50948	0	1.019	0	1.019	0.50948	4.0759				18	119.73	14.775	7.1328	8.15186				18	0	10.322	9.0455	8.7125	6.4928	11.931	5.1054	8.1576	9.6004	6.7703	11.543
	19	0				19	115.1	9.5917	7.5724	9.0869	5.5531	2.5241	3.5338	1.5145	1.5145	1.0097	0.50483	0	1.0097	0	0.50483	0.50483	0.50483	0.50483	0.50483	3.5338				19	115.1	34.3282	8.07733	7.06765				19	9.7114	14.317	10.377	11.987	8.1021	10.322	3.1632	12.098	7.2697	5.6604	9.4895
	21	0				21	133.79	7.5165	5.011	5.5121	1.5033	1.0022	2.0044	2.0044	3.0066	1.0022	1.5033	1.5033	0	0.5011	0.5011	0.5011	1.0022	0.5011	1.0022	2.5055				21	133.79	20.5451	11.0242	6.5143				21	9.323	6.5483	14.317	6.5483	7.5472	3.8291	5.3829	13.929	7.8246	5.7159	9.9889
	22	0				22	141.22	5.0256	2.5128	6.0307	4.523	4.0205	0.50256	1.5077	1.5077	2.5128	0.50256	0	0	2.5128	1.0051	0	0.50256	0	0.50256	2.5128				22	141.22	22.1126	6.53332	7.03582				22	0	8.768	10.766	6.8812	11.876	4.9945	12.986	10.211	3.8846	11.265	12.375
	23	0				23	128.97	10.621	6.069	5.5632	4.046	4.046	3.0345	4.046	0.50575	1.0115	0.50575	0	0.50575	2.023	0.50575	0	0	0	1.0115	3.5402				23	128.97	30.3452	9.1035	7.5862				23	7.8801	12.875	15.649	13.762	10.211	17.203	11.931	10.1	16.482	8.7125	14.983
	mean	0				mean	147.72	7.53687	4.26619	5.27472	3.3038	2.34298	1.97515	2.02387	1.60714	1.19133	1.0566	0.597474	0.785232	0.91659	0.691394	0.504972	0.275028	0.553742	0.366833	3.63507				mean	147.72	22.7246	8.45156	7.72886				mean	4.83807	10.2008	10.8011	10.9374	10.2816	9.89815	10.892	10.4632	10.1302	9.12119	10.3874
	sem	0				sem	8.12986	0.780283	0.551813	0.645027	0.476301	0.342015	0.267519	0.274222	0.30916	0.227126	0.172822	0.19076	0.232376	0.252197	0.172908	0.117909	0.104257	0.145586	0.119427	0.287724				sem	8.12986	1.76011	0.665879	0.537111				sem	1.29979	0.936071	1.02663	0.839194	0.727649	1.21745	1.46236	0.637078	1.05575	0.706136	0.695871
HDC-KO	24	0			HDC-KO	24	184.01	5.0551	2.022	5.0551	3.5386	3.5386	4.0441	2.5276	2.022	0	2.5276	0	0.50551	0.50551	0.50551	0	0	0.50551	0.50551	3.0331			HDC-KO	24	184.01	19.2094	11.1213	5.56065			HDC-KO	24	2.4972	9.212	7.0477	8.8235	9.0455	9.545	8.7125	9.9889	8.1021	7.1587	9.3785
	29	0				29	120.31	6.0407	4.5305	5.0339	3.0203	1.0068	2.0136	0.50339	0.50339	1.0068	0	1.0068	1.0068	0.50339	2.517	1.0068	1.0068	1.0068	0.50339	2.517				29	120.31	19.6322	5.03398	10.068				29	3.2186	5.2164	8.99	6.8257	5.8824	8.1021	8.1576	5.6604	9.2675	11.709	6.0488
	30	0				30	113.6	5.5294	6.0321	4.0214	2.5134	3.5187	0.50268	1.0054	1.0054	2.5134	1.0054	1.508	1.0054	0.50268	0.50268	0	0	0	0	4.0214				30	113.6	21.615	7.54028	6.03216				30	6.3818	13.041	9.2675	12.708	10.322	13.873	11.598	13.263	12.098	10.044	12.209
	31	0				31	119.1	3.5476	4.0544	5.068	5.5748	2.0272	3.0408	6.0817	2.0272	3.0408	2.534	0.5068	0	0	0	0	1.0136	1.0136	0	1.0136				31	119.1	20.272	17.2313	3.0408				31	1.1099	6.4373	9.3785	6.3818	10.655	8.0466	9.6559	12.764	8.3796	8.4906	10.433
	32	0				32	138.09	5.1336	3.5935	3.5935	7.187	3.0801	1.0267	2.0534	2.0534	2.0534	1.0267	0	1.0267	1.0267	0.51336	1.0267	0.51336	1.5401	0	2.5668				32	138.09	22.5877	8.2136	8.21372				32	0	8.99	8.2686	2.6082	9.1565	9.0455	7.1032	9.7114	11.987	7.8246	10.821
	33	0				33	141.05	4.7018	5.7466	3.6569	2.6121	1.0448	2.6121	1.0448	1.5673	1.5673	1.5673	1.0448	0	0	0	0	1.0448	0	0.52242	4.7018				33	141.05	17.7622	9.4036	6.26902				33	0	7.9911	6.8812	7.4917	11.21	6.9367	7.0477	14.095	7.1032	8.8235	11.487
	34	0				34	126.97	3.5694	3.5694	4.5892	2.0397	1.5297	2.0397	3.0595	1.5297	1.0198	1.5297	1.0198	1.0198	1.0198	2.0397	0	0.50992	1.0198	0.50992	3.0595				34	126.97	15.2974	10.1982	9.17844				34	0	10.377	6.4928	11.432	9.6559	5.8824	8.879	7.3252	8.2131	12.32	9.545
	35	0				35	88.662	5.6051	1.0191	2.0382	3.5669	2.0382	2.0382	2.0382	1.5287	2.0382	1.0191	0.50955	0.50955	0.50955	0.50955	0.50955	0	1.5287	0.50955	2.0382				35	88.662	14.2675	9.17195	6.11465				35	0	4.7725	9.101	5.9933	10.544	10.1	11.543	9.9334	6.0488	16.759	6.4373
	36	0				36	222.69	10.122	3.5427	3.5427	2.5305	2.5305	2.0244	3.0366	0.5061	3.0366	0.5061	0.5061	0.5061	1.0122	0.5061	0.5061	0	0	0	3.5427				36	222.69	22.2684	9.6159	6.0732				36	2.2198	14.595	9.7114	6.9922	8.8235	6.7148	10.433	6.9367	8.9345	7.8246	11.21
	37	0				37	115.35	4.5935	4.0831	6.635	5.1038	4.5935	1.5312	2.0415	0	3.0623	0	1.0208	0.51038	1.0208	0	0.51038	0	0.51038	0	2.0415				37	115.35	25.0089	7.6558	4.59344				37	0	5.8269	9.2675	9.9889	13.097	10.877	9.1565	6.8812	7.2697	6.9367	11.876
	38	0				38	90.644	5.5703	3.5447	1.5192	1.0128	2.0256	1.0128	2.5319	1.0128	3.0383	0.50639	1.0128	1.0128	2.0256	0	1.0128	0	0	1.0128	4.5575				38	90.644	13.6726	9.11499	9.6215				38	3.1077	6.9367	8.2686	3.6071	9.8224	8.9345	7.8246	7.7137	7.2142	7.1587	6.8812
	mean	0				mean	132.771	5.40623	3.79437	4.06846	3.51817	2.44852	1.98966	2.35673	1.25054	2.03426	1.11112	0.739586	0.645731	0.738748	0.6449	0.415666	0.37168	0.647717	0.323963	3.00846				mean	132.771	19.2358	9.4819	6.79687				mean	1.685	8.49054	8.42498	7.53204	9.83765	8.91433	9.101	9.47935	8.60161	9.54995	9.66607
	sem	0				sem	11.8991	0.530056	0.432451	0.437526	0.537026	0.340562	0.301851	0.448901	0.210874	0.312669	0.263577	0.142792	0.120208	0.172726	0.255989	0.133799	0.139368	0.183178	0.103257	0.342107				sem	11.8991	1.10358	0.914558	0.665391				sem	0.617241	0.957356	0.341419	0.923611	0.536872	0.671605	0.478732	0.865955	0.581147	0.906632	0.67645
DM	39	1.5065			DM	39	144.63	17.074	14.563	9.0391	5.0217	5.0217	2.5109	0.50217	1.5065	2.5109	1.0043	1.5065	0.50217	0	0	0	1.0043	0.50217	0	1.5065			DM	39	144.63	50.7195	9.54127	3.51514			DM	39	3.6421	6.6038	5.3829	8.657	8.4906	7.7137	7.7137	12.597	5.2164	7.9356	7.9356
	40	0.50601				40	157.37	23.782	12.144	11.132	4.5541	2.024	2.53	5.0601	2.024	1.518	0.50601	1.012	0.50601	0	1.518	0	0	0	0.50601	0.50601				40	157.37	53.6361	12.6501	3.03603				40	4.1065	5.1609	6.3818	7.3252	8.657	9.434	12.264	12.653	9.2675	11.376	8.657
	41	0.50219				41	120.52	15.066	13.057	9.0393	3.0131	4.5197	3.5153	2.5109	3.0131	1.0044	1.5066	0.50219	0	0.50219	0	0	1.5066	0	0.50219	3.0131				41	120.52	44.6951	12.0525	5.52408				41	5.9378	7.3807	3.7736	1.9423	5.6049	3.2741	6.4928	7.8246	7.5472	4.4395	8.657
	42	2.5088				42	159.56	15.555	12.042	11.039	8.53	3.0106	3.5124	1.0035	0	1.0035	0.50177	1.0035	0	2.0071	0.50177	1.0035	0	0.50177	0	2.0071				42	159.56	50.1766	7.02467	6.02124				42	5.3829	7.1587	5.9933	10.766	8.6016	8.6016	9.434	10.433	14.262	6.4928	7.7137
	43	3.5032				43	217.2	24.022	16.014	8.5077	7.0063	2.5023	1.0009	2.5023	1.5014	0	0.50045	0.50045	0.50045	0	1.0009	0	0	1.5014	0	1.0009				43	217.2	58.0523	6.0055	4.00365				43	5.7714	6.3818	7.6582	5.6049	7.6582	7.4362	8.7125	8.768	10.932	9.101	14.04
	45	2.0019				45	139.14	25.024	19.018	7.0068	8.5083	7.0068	2.0019	2.0019	1.001	0.50049	0.50049	0.50049	0	0.50049	0.50049	0	0	0	0	0.50049				45	139.14	66.5639	6.50627	1.50147				45	1.7203	8.99	6.7148	5.5494	8.4906	8.99	11.432	12.375	9.7114	7.1032	9.3785
	46	0.50035				46	121.08	14.01	10.007	9.5066	5.5038	5.0035	3.0021	2.5017	2.5017	0.50035	1.0007	1.0007	1.0007	1.0007	0	0.50035	0.50035	0	0	0.50035				46	121.08	44.0309	10.5072	3.50245				46	8.6016	4.4395	13.929	4.717	9.9334	6.1043	14.428	12.264	10.211	10.599	14.04
	mean	1.57556				mean	151.357	19.219	13.835	9.32436	6.01961	4.15551	2.58193	2.29751	1.64967	1.00538	0.788617	0.860833	0.358476	0.572926	0.503023	0.214836	0.430179	0.357906	0.144029	1.29064				mean	151.357	52.5535	9.18394	3.87201				mean	5.02323	6.58791	7.11909	6.36597	8.20519	7.36484	10.0681	10.9878	9.5925	8.14959	10.0603
	sem	0.442541				sem	12.4412	1.82571	1.12836	0.544265	0.785553	0.660431	0.336556	0.55089	0.375109	0.310535	0.14922	0.143759	0.14314	0.277524	0.220236	0.149147	0.230602	0.210525	0.092971	0.361059				sem	12.4412	2.9725	1.02419	0.576279				sem	0.816315	0.565246	1.22325	1.08082	0.501702	0.800328	1.04945	0.758391	1.06273	0.912414	1.04768
[truncated: 17 more columns]

## Sheet: Figure_2
Figure 2A														Figure 2A														Figure 2A (conservative statistics, cage-based)
mouse		variables												mouse		variables												mouse			variables
group	code	weight9	weight10	weight11	weight12	weight13	weight14	weight15	weight16	weight17	weight18			group	code	cal9	cal10	cal11	cal12	cal13	cal14	cal15	cal16	cal17	cal18			group	cage	N	cal9	cal10	cal11	cal12	cal13	cal14	cal15	cal16	cal17	cal18
WT	100	20.4	23.2	23.4	23.8	22.4	26.3	23.7	23.5	24	26			WT	100	12.485	10.8698	10.1383	11.3117	9.82667	11.11	9.47833	9.185	9.22167	9.60667			WT	1	3	12.485	10.8698	10.1383	11.3117	9.82667	11.11	9.47833	9.185	9.22167	9.60667
	101	21.2	21.4	20.8	21.3	22	22.4	23.6	26.3	23.3	23.5				101	12.485	10.8698	10.1383	11.3117	9.82667	11.11	9.47833	9.185	9.22167	9.60667				2	4	10.945	11.4262	11.3163	9.72125	9.13	9.47375	9.52875	9.46	9.33625	9.5425
	102	21.6	21.2	21	21	24.5	22.7	27.2	22.8	26.2	23.8				102	12.485	10.8698	10.1383	11.3117	9.82667	11.11	9.47833	9.185	9.22167	9.60667				3	7	10.12	9.90786	8.80786	9.16143	11.2145	9.46786	9.19187	8.756	9.47571	9.218
	103	19.9	22.5	22.8	22.4	23.6	24	24	23.3	23.4	24				103	10.945	11.4262	11.3163	9.72125	9.13	9.47375	9.52875	9.46	9.33625	9.5425				mean	4.66667	11.1833	10.7346	10.0875	10.0648	10.0571	10.0172	9.39965	9.13367	9.34454	9.45572
	104	22.4	22.8	22	23.1	22.8	23	26.7	24.4	24.8	24.4				104	10.945	11.4262	11.3163	9.72125	9.13	9.47375	9.52875	9.46	9.33625	9.5425				sem	1.20185	0.693039	0.443503	0.724557	0.644047	0.61267	0.546401	0.104903	0.204842	0.0734544	0.120296
	105	22.4	21	21.2	21.6	25.8	26.3	24.1	26.7	26.7	28.1				105	10.945	11.4262	11.3163	9.72125	9.13	9.47375	9.52875	9.46	9.33625	9.5425
	106	21.4	20.4	23.6	24.6	24	23.7	23	24.1	23.7	25.5				106	10.945	11.4262	11.3163	9.72125	9.13	9.47375	9.52875	9.46	9.33625	9.5425			HDC-KO	4	4	11.1925	11.0825		12.4025	12.3922	12.9745	13.585	13.4365	13.475	13.145
	107	19.6	21.3	21	22.6	23.4	22.9	23.1	24.6	24.5	24.6				107	10.12	9.90786	8.80786	9.16143	11.2145	9.46786	9.19187	8.756	9.47571	9.218				5	4	13.1175	13.6125	13.0762	12.7325	13.97	13.8325	12.925	13.475	13.09	13.09
	108	19.7	20.5	20.2	21.6	23.2	24.4	25.3	23.8	22.5	24.7				108	10.12	9.90786	8.80786	9.16143	11.2145	9.46786	9.19187	8.756	9.47571	9.218				6	4	12.2513	12.8425	11.8663	12.9525	12.7875	12.6101	12.5895	12.2375	12.1997	13.475
	109	20.9	20.8	21.8	21.7	23.9	23.6	23.8	22.9	24.4	25.5				109	10.12	9.90786	8.80786	9.16143	11.2145	9.46786	9.19187	8.756	9.47571	9.218				7	2	14.63		10.78	10.01	10.78	10.78	10.395	10.395	11.55	10.78
	110	19.6	21.6	20.9	22.2	22.2	24.8	25.1	24.6	24.5	25.1				110	10.12	9.90786	8.80786	9.16143	11.2145	9.46786	9.19187	8.756	9.47571	9.218				mean	3.5	12.7978	12.5125	11.9075	12.0244	12.4824	12.5493	12.3736	12.386	12.5787	12.6225
	111	20.1	20.9	20.5	21.6	24.5	24.7	25.7	25.2	24.9	24.7				111	10.12	9.90786	8.80786	9.16143	11.2145	9.46786	9.19187	8.756	9.47571	9.218				sem	0.5	0.726571	0.748755	0.663191	0.680903	0.659061	0.643009	0.691195	0.723165	0.434612	0.620022
	112	20.2	20.6	22.1	21.5	24.2	23.9	24.7	25.7	23.4	22.8				112	10.12	9.90786	8.80786	9.16143	11.2145	9.46786	9.19187	8.756	9.47571	9.218
	113	19.7	20.8	21.4	22.7	24.2	25	25		25.7	24.1				113	10.12	9.90786	8.80786	9.16143	11.2145	9.46786	9.19187		9.47571	9.218			DM	8	2	10.78	10.395	10.01	10.395	10.78	11.165	11.7425	10.2575	10.8121	11.0275
	mean	20.65	21.3571	21.6214	22.2643	23.6214	24.1214	24.6429	24.4538	24.4286	24.7714				mean	10.8625	10.5478	9.80964	9.78214	10.3215	9.82143	9.34951	9.07162	9.38143	9.394				9	1	9.845	11.803	8.162	10.45	11.11	11.11	10.34	10.23	9.79	12.705
	sem	0.268236	0.235039	0.280733	0.27328	0.279556	0.326348	0.340767	0.344855	0.315432	0.343132				sem	0.254454	0.185527	0.300445	0.231219	0.256727	0.18664	0.0439927	0.0891418	0.0284165	0.0492093				10	1		10.8763	9.185	10.23	12.3842	9.52875	10.835	12.54
																													11	2	10.6975	11.8067	12.2375	10.78	11.1222	10.2795	10.6116	10.1704		10.78
HDC-KO	114	21.2	21.5		25.8	25.9	26.3	29.3	25.35	28.2	26.1			HDC-KO	114	11.1925	11.0825		12.4025	12.3922	12.9745	13.585	13.4365	13.475	13.145				12	2	12.155	10.3334	10.099	10.4968	11.073	11.715	11.2535	11.3575		11.8708
	115	19.2	24.6		23.5	26.6	28.5	24.7	29.3	26.2	28				115	11.1925	11.0825		12.4025	12.3922	12.9745	13.585	13.4365	13.475	13.145				mean	1.6	11.0157	10.9687	10.255	10.5029	11.1806	10.8697	11.0488	10.7926	10.4714	11.4374
	116	21.7	24.6		25.4	26.3	27.2	26.1	27.85	25.9	28				116	11.1925	11.0825		12.4025	12.3922	12.9745	13.585	13.4365	13.475	13.145				sem	0.244949	0.477817	0.324964	0.672309	0.0895656	0.279722	0.383758	0.246965	0.463265	0.511042	0.43727
	117	21.9	22.7		24.5	24	25.3	27.6	26.5	28.5	26.3				117	11.1925	11.0825		12.4025	12.3922	12.9745	13.585	13.4365	13.475	13.145
	118	25.7	28.3	28.1	28.7	30.2	30.4	30.5	31	31.5	30.5				118	13.1175	13.6125	13.0762	12.7325	13.97	13.8325	12.925	13.475	13.09	13.09
	119	25.1	27.8	29.1	28.5	29.9	30.9	30.6	30.3	30.8	30.4				119	13.1175	13.6125	13.0762	12.7325	13.97	13.8325	12.925	13.475	13.09	13.09
	120	25.7	27.3	28.7	28.9	29.8	30.6	29.8	32.1	30.3	31.3				120	13.1175	13.6125	13.0762	12.7325	13.97	13.8325	12.925	13.475	13.09	13.09
	121	25.6	27.1	29.2	28.3	30	30.1	29.8	30.6	30.2	31.7				121	13.1175	13.6125	13.0762	12.7325	13.97	13.8325	12.925	13.475	13.09	13.09
	122	19.3	21.4	24	21.8	23.2	26.7	25.6	26	27.2	25.6				122	12.2513	12.8425	11.8663	12.9525	12.7875	12.6101	12.5895	12.2375	12.1997	13.475
	123	21.6	21.5	24.1	24.6	26.3	25.5	27	27	27.1	25.6				123	12.2513	12.8425	11.8663	12.9525	12.7875	12.6101	12.5895	12.2375	12.1997	13.475
	124	22.4	23.1	23.1	24.6	24.3	24.1	24.6	27	25.1	27.1				124	12.2513	12.8425	11.8663	12.9525	12.7875	12.6101	12.5895	12.2375	12.1997	13.475
	125	20.2	22.5	21.6	23.3	24.9	24.6	27	25	24.3	29.1				125	12.2513	12.8425	11.8663	12.9525	12.7875	12.6101	12.5895	12.2375	12.1997	13.475
	126	19.2	21	21.8	22.4	22.4	22.7	22.7	23.6	24.6	24.6				126	14.63		10.78	10.01	10.78	10.78	10.395	10.395	11.55	10.78
	127	18.5	21.4	20.9	21.8	22.9	23.3	23.1	23.4	23.6	24.4				127	14.63		10.78	10.01	10.78	10.78	10.395	10.395	11.55	10.78
	mean	21.95	23.9143	25.06	25.15	26.1929	26.8714	27.0286	27.5	27.3929	27.7643				mean	12.5361	12.5125	12.133	12.3121	12.7256	12.802	12.6563	12.6704	12.7256	12.8857
	sem	0.701	0.717969	1.06324	0.685305	0.747998	0.753995	0.718854	0.744448	0.693254	0.664534				sem	0.311559	0.31927	0.288766	0.26705	0.279568	0.264066	0.277187	0.296885	0.191121	0.242389
DM	128	23	24.3	25.4	26.9	28	30.1	30.5	31.2	32.2	32.5			DM	128	10.78	10.395	10.01	10.395	10.78	11.165	11.7425	10.2575	10.8121	11.0275
	129	24.9	25.7	26.1	27.7	28.4	30.65	31.3	31.6	32.8	32.3				129	10.78	10.395	10.01	10.395	10.78	11.165	11.7425	10.2575	10.8121	11.0275
	130	20.6	21.8	23.2	23.5	24.5	25	26.4	27	28	28.4				130	9.845	11.803	8.162	10.45	11.11	11.11	10.34	10.23	9.79	12.705
	131		25.2	24.9	25.6	26	26.7	27.7	27.6						131		10.8763	9.185	10.23	12.3842	9.52875	10.835	12.54
	132	23.8	26.8	28	30.4	32.5	32.8	34.2	33.8		34.8				132	10.6975	11.8067	12.2375	10.78	11.1222	10.2795	10.6116	10.1704		10.78
	133	23.9	26.5	29	29.5	31.4	32.3	33.2	35		34.9				133	10.6975	11.8067	12.2375	10.78	11.1222	10.2795	10.6116	10.1704		10.78
	134	27.5	28.9	29.2	30.1	30.1	31.2	31.3	32	32.2	34				134	12.155	10.3334	10.099	10.4968	11.073	11.715	11.2535	11.3575		11.8708
	135	28.8	29.92	29.9	29.5	31	30.2	32.7	30.5	31.1	32.5				135	12.155	10.3334	10.099	10.4968	11.073	11.715	11.2535	11.3575		11.8708
	mean	24.6429	26.14	26.9625	27.9	28.9875	29.8687	30.9125	31.0875	31.26	32.7714				mean	11.0157	10.9687	10.255	10.5029	11.1806	10.8697	11.0488	10.7926	10.4714	11.4374
	sem	1.04445	0.904054	0.849987	0.864994	0.980422	0.952391	0.948577	0.972742	0.86	0.839987				sem	0.319231	0.252645	0.491987	0.0673745	0.179509	0.272424	0.187879	0.309234	0.340694	0.275289

## Sheet: Figure_3
Figure 3A							Figure 3B							Figure 3C
mouse		variables					mouse		variables					mouse		variables
group	code	bbwL	bbqL	bbaL			group	code	bbwD	bbqD	bbaD			group	code	qab_1	qab_2	qab_3	qab_4	qab_5	qab_6	qab_7	qab_8	qab_9	qab_10	qab_11	qab_12	qab_13	qab_14	qab_15	qab_16	qab_17	qab_18	qab_19	qab_20	qab_21	qab_22	qab_23	qab_24	qab_25	qab_26	qab_27	qab_28	qab_29	qab_30	qab_31	qab_32	qab_33	qab_34
WT	6	118.13	97.541	105.87			WT	6	120.67	108.06	117.47			WT	6	95.939	94.99	95.422	94.679	95.22	94.84	94.72	94.924	95.645	96.517	98.151	98.439	100.27	102.65	104.07	106.86	106.52	108.24	107.86	108.78	108.3	107.78	109.21	108.51	109.32	109.22	108.28	107.9	108.7	108.74	108.55	108.92	108.39	107.71
	7	126.05	97.921	102.59				7	133.19	109.22	115.12				7	99.96	99.911	99.744	99.254	99.185	99.764	99.464	99.777	99.746	100.35	101.21	101.98	102.88	104.62	106.25	106.94	107.8	108.33	108.56	108.28	108.21	108.49	108.34	108.31	107.96	108.69	108.54	107.9	107.46	107.68	107.87	107.79	107.96	108.13
	8	118.18	95.174	100.38				8	118.25	103.98	110.27				8	95.04	94.778	94.701	94.63	94.803	94.77	95.1	95.337	95.493	96.214	97.174	97.846	99.079	99.117	100.9	102.43	103	103.36	103.19	103.42	103.79	103.76	104.87	104.28	105.25	103.93	103.52	103.85	103.33	103.57	103.38	103.12	103.5	104
	12	119.89	99.557	107.63				12	124.64	107.7	116.78				12	99.936	99.327	99.521	98.841	99.177	99.398	100.13	100.59	102.64	104.52	106.86	108.19	108.81	110.94	111.3	113.06	113.27	112.2	112.27	111.79	112.19	111.92	114.69	113.16	113.15	112.46	111.3	111.52	113.17	113.37	111.49	111.35	110.98	109.95
	13	123.68	105.81	107.57				13	127.93	115.38	116.11				13	106.52	106.23	106.36	106.05	105.63	105.97	105.94	105.68	105.87	106.44	106.84	106.97	108.58	110.52	110.3	111.1	111.22	111.8	112.78	111.77	112.16	112.55	112.27	113.1	112.72	111.91	112.76	112.91	112.53	113.82	112.75	112.34	112.11	112.27
	14	116.96	96.863	108.04				14	120.49	105.5	116.5				14	99.69	99.926	99.994	99.067	99.409	99.445	99.772	100.23	100.95	102.01	103.85	106.38	108.29	109.61	110.1	111.43	111.6	111.78	112	113.47	112.92	113.36	113.21	112.82	113.26	113.02	113	112.86	112.12	112.24	112.67	112.54	111.99	112.15
	18	113.68	94.814	100.45				18	118.95	108.41	112.59				18	93.683	93.163	93.674	93.462	93.968	94.13	94.641	95.034	95.815	96.966	99.222	99.262	101.21	101.23	101.09	101.84	102.52	102.34	101.15	100.92	101.51	100.87	100.27	100.48	100.69	100.68	100.82	101.37	100.59	100.62	99.921	100.46	99.87	99.329
	19	116.73	96.299	104.57				19	123.52	110.8	120.32				19	95.941	95.889	95.626	96.16	96.259	96.757	97.162	97.827	99.74	100.43	101.54	102.34	103.73	104.5	105.03	104.9	106.51	106.29	105.95	107.08	106.75	106.18	106.3	107.3	105.95	106.12	105.87	105.41	105.67	104.99	105.21	105.16	104.92	104.86
	21	125.7	112.78	113.7				21	130.46	119.49	121.86				21	115.85	115.93	115.73	115.93	115.33	116.04	116.28	116.43	116.82	117.47	118.22	119.1	119.61	119.9	119.73	120.79	119.96	120.14	120.3	119.76	119.63	118.59	118.33	117.98	118.44	118.2	117.95	118.16	118.08	117.3	116.96	116.93	116.92	116.3
	22	117.27	97.078	104.08				22	120.14	105.66	113.98				22	100.17	100.38	100.07	100.26	100.8	100.76	100.78	101.51	102.89	103.98	106.57	107.76	109.66	109.56	110.85	111.57	111.79	112.54	111.73	111.54	111.43	111.09	110.12	110.19	108.86	108.56	108.65	107.57	107.74	108.82	107.8	107.41	107.87	107.46
	23	118.5	98.971	101.94				23	122.78	111.2	113.11				23	98.696	98.079	97.921	97.492	97.513	97.51	97.715	98.239	98.496	99.132	99.404	100.41	101.09	103.25	103.1	102.86	103.98	103.81	103.59	104	104.59	103.92	103.24	103.28	102.55	102.79	103.77	102.37	102.02	101.95	102.64	102.63	102.95	102.2
	mean	119.525	99.3462	105.165				mean	123.729	109.582	115.828				mean	100.13	99.873	99.8875	99.6205	99.754	99.944	100.155	100.507	101.282	102.184	103.549	104.425	105.746	106.9	107.52	108.525	108.925	109.166	109.035	109.165	109.225	108.955	109.168	109.037	108.923	108.689	108.587	108.347	108.31	108.464	108.113	108.059	107.951	107.669
	sem	1.19297	1.61321	1.19529				sem	1.47657	1.37072	1.01523				sem	1.88981	1.937	1.90824	1.93661	1.84586	1.90536	1.89474	1.86378	1.84562	1.83706	1.81268	1.86638	1.81004	1.77844	1.68757	1.72599	1.58041	1.57713	1.66393	1.6041	1.54549	1.55363	1.60398	1.54315	1.57677	1.5442	1.50333	1.54274	1.60547	1.61213	1.53795	1.50509	1.4855	1.4833
HDC-KO	24	112.81	96.693	104.1			HDC-KO	24	115.41	102.17	115.57			HDC-KO	24	98.035	97.931	97.464	97.272	97.524	98.157	98.895	100.05	101.03	102.67	103.44	104.28	106.5	107.81	108.41	108.66	109.44	110.51	110.58	111.2	110.93	110.33	110.81	110.25	109.75	108.83	108.27	108.55	108.61	109.02	109.24	108.34	107.49	107.51
	29	119.7	98.204	107.82				29	121.49	104.89	115.29				29	97.047	96.986	97.342	97.82	98.224	99.036	100.29	101.43	102.13	104.2	105.31	108.3	110.66	112.48	112.57	113.78	114.74	113.21	112.72	112.57	112.67	112.98	111.91	110.17	111.02	111.25	111.42	110.22	110.58	109.88	109.2	109.41	109.01	109.42
	30	123.42	104.78	108.12				30	128.22	109.24	113.59				30	104.06	103.82	103.88	103.91	103.53	103.65	103.81	103.65	103.87	104.57	104.8	106.13	106.79	108.25	109.65	110.65	111.31	110.95	110.06	110.87	111.19	111.18	110.17	110.64	109.63	109.52	109.62	110.91	110.35	109.86	110.07	109.84	109.55	110.66
	31	124.65	104.06	111.1				31	125.27	107.53	115.9				31	103.2	102.86	102.58	102.7	102.81	102.93	103.3	103.92	104.89	105.56	106.81	108.12	109.13	110.89	113.77	114.17	115.81	116.65	116.76	116.11	116.17	115.6	115.9	115.47	114.47	114.64	113.83	114.35	114.14	113.95	113.85	114.53	113.92	113.46
	32	122.66	99.789	107.73				32	132.21	115.17	126.68				32	103.11	104.14	104.21	104.56	104.53	104.86	105.39	106.46	108.13	109.52	112.53	112.96	115.06	116.16	116.53	115.63	115.68	115.91	116.49	118	116.13	116.57	117.18	116.12	115.31	116.07	115.72	114.57	115.08	115.47	114.99	115.13	114.32	114.44
	33	119.05	100.44	104.93				33	119	102.89	108.91				33	99.958	99.603	100.04	100.13	100.08	100.76	101.24	101.81	102.6	103.64	104.97	106.58	107.32	107.98	108.25	108.78	109.06	109.27	109.58	110.51	109.11	109.86	108.96	108.44	108.36	106.9	106.98	107.46	106.73	106.68	106.37	106.26	104.82	104.68
	34	133.68	104.31	106.58				34	139.28	114.73	123.75				34	102.89	102.76	102.86	103.36	103.07	103.54	103.88	104.54	104.9	105.39	105.99	106.74	107.7	107.95	108.16	107.64	107.5	108.47	108.3	108.12	108.48	107.96	108.16	108.46	107.65	108.12	107.83	107.18	107.13	107.28	107.17	106.95	107.3	107.72
	35	119.23	100.67	106.26				35	123.09	108.17	116.29				35	100.95	101.28	100.78	100.79	101.4	101.79	101.82	101.86	102.72	104.02	105.13	106.3	107.75	109.59	111.11	110.83	109.49	110.55	110.78	110.84	110.65	111.32	111.09	110.98	110.79	109.41	109.68	109.68	109.65	109.4	108.48	108.84	109.1	108.9
	36	115.48	99.709	104.88				36	121.98	104.35	110.7				36	97.42	97.509	97.436	97.554	97.806	98.364	98.737	99.52	100.19	101.53	103.65	104.88	106.65	106.88	106.93	107.56	107.07	107.79	107.44	107.23	107.01	107.82	106.96	106.5	106.74	106.58	106.81	106.38	105.77	105.84	106.41	106.35	106.13	105.98
	37	118.71	96.35	104.99				37	119.85	103.99	114				37	97.313	97.313	96.602	97.274	97.475	98.211	98.688	99.866	100.75	102.11	103.89	105.04	106.49	107.24	107.5	110.14	109.79	110.23	111.3	111.5	110.5	110.59	110.68	110.48	109.97	109.61	109.29	109.35	109.7	109.84	109.3	109.01	109.52	109.6
	38	122.19	99.537	105				38	122.81	105.97	115.27				38	99.902	99.3	99.213	99.581	99.728	100.12	101.05	101.52	102.38	103.47	104.68	105.57	106.88	108.78	109.31	108.41	108.14	108.94	109.58	109.73	109.36	109.24	108.64	108.33	108.64	108.76	107.98	108.1	108.24	107.76	107.67	107.58	108.26	107.75
	mean	121.053	100.413	106.501				mean	124.419	107.191	115.995				mean	100.353	100.318	100.219	100.45	100.562	101.038	101.555	102.239	103.054	104.244	105.564	106.809	108.266	109.455	110.199	110.568	110.73	111.135	111.235	111.516	111.109	111.223	110.951	110.531	110.212	109.972	109.766	109.705	109.635	109.544	109.341	109.295	109.038	109.102
	sem	1.63906	0.876476	0.621458				sem	2.01586	1.33002	1.54804				sem	0.801971	0.828417	0.852451	0.846693	0.794003	0.739814	0.697424	0.655349	0.690477	0.649481	0.75803	0.721963	0.781035	0.835444	0.902041	0.843636	0.972981	0.882636	0.908851	0.950296	0.877235	0.853137	0.943677	0.883231	0.799077	0.896489	0.856169	0.817254	0.873866	0.88089	0.844608	0.900946	0.876474	0.883572
DM	39	118.86	103.59	115.87			DM	39	126.52	114.17	127.18			DM	39	107.49	107.04	106.55	107.03	107.42	107.79	108.28	108.5	109.4	111.22	112.16	115.92	117.05	118.57	119.35	121.27	121.71	123.2	124.53	124.04	124.52	123.92	124.26	124.97	125.17	125.25	124.7	124.24	123.38	123.36	123.68	124.33	124.53	124.4
	40	116.31	103.23	114.06				40	129.53	118.66	127.09				40	107.88	107.28	107.66	107.47	107.59	107.89	108.57	108.62	109.36	109.88	110.88	112.48	114.7	116.89	118.66	118.73	119.64	120.97	121.09	122.09	122.17	121.74	121.2	123.11	122.59	121.59	122.49	122.24	121.93	121.42	121.78	121.04	120.99	120.49
	41	123.24	102.94	111.6				41	124.57	111.68	122.42				41	103.56	103.78	103.79	103.93	104.43	104.56	105.5	105.91	107.85	108.71	111.53	112.2	114	114.26	114.93	116.09	116	116.35	116.99	117.51	116.2	116.7	116.19	116.12	116.48	116.3	116.42	115.16	115.55	116.08	116.07	115.35	114.32	114.37
	42	124.84	111.51	114.59				42	125.39	112.86	117.17				42	112.27	111.64	111.19	111.33	111.45	111.25	111.64	111.7	111.91	112.57	113.01	113.91	114.78	116.95	116.48	116.2	117.29	118.49	119.05	118.11	117.58	117.8	118.31	118.13	118.56	117.93	118.29	118.6	118.47	118.1	118.36	116.98	117.17	116.77
	43	117.64	99.141	111.69				43	127.88	110.78	124.91				43	104.43	104.6	104.49	103.84	104.45	104.83	105.86	106.36	108.33	110.05	112.17	114.06	115.63	117.15	118.29	119.87	120.95	122.02	121.78	122.54	123.17	123.5	124.4	124.01	123.08	122.77	123.31	122.72	122.6	121.51	121.65	121.2	121.49	120.92
	45	116.71	99.75	110.43				45	120.43	108.22	123.04				45	102.64	102.13	102	102.13	102.38	102.31	102.63	103.25	104.09	105.34	106.78	108.57	110.61	112.17	113.3	114.19	114.63	115.79	116.06	116.68	115.95	117.92	117.25	117.85	118.44	117.8	118.12	118.36	119.1	118.78	119.22	119.98	118.92	119.24
	46	128.14	110.09	116.81				46	138.52	122.21	132.04				46	116.02	115.98	115.58	114.86	114.81	115.04	114.74	115.39	115.74	116.93	117.61	119.18	120.77	122.8	124.18	124.79	127.06	128.72	129.09	130.26	129.39	130.04	130.29	129.8	129.57	129.74	129.12	128.88	128.83	127.95	127.34	127.39	127.56	126.77
	mean	120.82	104.322	113.579				mean	127.549	114.083	124.836				mean	107.756	107.493	107.323	107.227	107.504	107.667	108.174	108.533	109.526	110.671	112.02	113.76	115.363	116.97	117.884	118.734	119.611	120.791	121.227	121.604	121.283	121.66	121.7	121.999	121.984	121.626	121.779	121.457	121.409	121.029	121.157	120.896	120.711	120.423
	sem	1.73744	1.8016	0.904256				sem	2.12509	1.82287	1.76141				sem	1.84905	1.82832	1.77741	1.7149	1.64747	1.64507	1.53168	1.51633	1.36391	1.34836	1.20779	1.24559	1.16885	1.26277	1.32975	1.36675	1.58057	1.69201	1.70748	1.79409	1.8806	1.77424	1.8869	1.83684	1.71717	1.80571	1.68715	1.70755	1.61055	1.4788	1.40305	1.5508	1.68162	1.6016

## Sheet: Figure_4
Figure 4A						Figure 4B						Figure 4D								Figure 4H							Figure 4I
mouse		variables				mouse		variables				mouse		variables						mouse		variables					mouse
group	code	mvqn	mvan			group	code	vpq	vpa			group	code	svpq1	svpa1	svpq2	svpa2			group	code	dsigq	dapq	dappsq			group	code	dsiga	dapa	dappsa
WT	6	1.19536	1.44764			WT	6	450.04	333.08			WT	6	41.919	64.533	101.25	127.95			WT	6	3.0516	7.8469	2.8336			WT	6	0	4.2553	0
	7	1.35868	1.38268				7	400.31	337.05				7	28.659	54.495	91.755	138.61				7	5.5901	7.6863	2.795				7	0	7.8947	0
	8	1.61264	1.64926				8	379.61	359.71				8	21.235	45.181	59.619	101.14				8	2.0532	3.7643	0.34221				8	0	3.8136	0
	12	0.890705	0.915507				12	417.67	345.4				12	39.207	73.397	102.16	150.59				12	12.935	6.7164	3.9801				12	0	8.5308	0
	13	1.12531	1.27789				13	360.87	308.63				13	26.697	45.667	67.449	88.741				13	4.3732	0.87464	0.87464				13	0	10.075	0
	14	1.25963	1.34053				14	340.42	300.02				14	17.548	43.233	58.875	95.952				14	0.86594	2.8865	0				14	0	11.842	0
	18	1.318	1.40243				18	339.59	306.15				18	24.56	44.318	57.56	94.985				18	5.9295	1.8046	0.25781				18	0	9.6774	0
	19	0.868202	0.890219				19	346.15	316.87				19	20.563	43.177	60.686	106.26				19	0.33758	3.3758	0				19	0	3.9735	0
	21	1.2885	1.27077				21	436.34	398.57				21	45.987	60.054	96.81	138.77				21	2.1065	4.213	0				21	3.8793	5.819	0
	22	1.10022	1.52901				22	374.82	325.61				22	42.088	58.142	91.691	92.556				22	12.811	10.676	3.2028				22	0	0	0
	23	1.16973	1.14246				23	375.5	348.27				23	23.553	59.659	73.029	120.33				23	5.867	10.561	3.5202				23	0	10.588	0
	mean	1.19882	1.29531				mean	383.756	334.487				mean	30.1833	53.8051	78.2622	114.171				mean	5.08369	5.4914	1.61876				mean	0.352664	6.95175	0
	sem	0.0634591	0.0711513				sem	11.487	8.58601				sem	3.06441	3.08496	5.56874	6.60773				sem	1.30013	1.02351	0.490423				sem	0.352664	1.10083	0
HDC-KO	24	1.60275	1.61836			HDC-KO	24	389.43	350.2			HDC-KO	24	18.451	42.555	61.351	89.201			HDC-KO	24	1.9614	4.4832	0.5604			HDC-KO	24	1.833	14.664	0
	29	1.65042	1.64993				29	329.95	300.96				29	21.669	40.518	59.539	81.465				29	4.8053	3.9573	1.9786				29	0	11.719	0
	30	2.12763	1.66313				30	385.49	396.26				30	18.814	62.936	67.105	115.24				30	0.42293	1.6917	0				30	0	0	0
	31	1.02482	0.999239				31	330.22	355.52				31	17.119	33.63	44.895	75.652				31	0.86207	0.43103	0				31	0	22.5	0
	32	1.15608	1.1104				32	364.6	358.81				32	26.121	45.092	71.537	98.163				32	14.322	4.557	1.6275				32	0	7.2	0
	33	1.79417					33	323.95					33	25.314		52.409					33	1.7893	0	0				33
	34	2.02462	2.06869				34	407.32	362.11				34	28.148	54.647	82.1	114.69				34	3.1825	2.546	0.63649				34	0	13.125	0
	35	1.31449	1.28767				35	372.56	357.04				35	25.706	41.006	60.376	80.536				35	4.3108	0.95796	0				35	0	10	0
	36	1.30419	1.1876				36	313.63	307.82				36	17.447	38.408	53.511	78.142				36	0	0.49532	0				36	0	7.3469	0
	37	1.16573	1.36293				37	332.47	285.26				37	33.364	43.223	76.675	78.924				37	3.9706	3.9706	2.6471				37	0	10.112	0
	38	0.968372	1.02698				38	421.34	358.08				38	19.602	45.867	62.325	103.8				38	1.2962	4.3207	0.86414				38	13.811	2.3018	0
	mean	1.46666	1.39749				mean	360.996	343.206				mean	22.8868	44.7882	62.893	91.5813				mean	3.35665	2.49189	0.755839				mean	1.5644	9.89687	0
	sem	0.120145	0.108995				sem	11.1531	10.7617				sem	1.5758	2.65201	3.29388	4.84301				sem	1.2	0.5506	0.282077				sem	1.37287	2.01321	0
DM	39	1.09614	1.05767			DM	39	330.26	330.8			DM	39	26.279	40.574	69.311	91.475			DM	39	9.9294	9.5322	5.5605			DM	39	0	10.714	0
	40	1.05353	1.18743				40	320.83	275.98				40	18.274	33.329	55.69	98.707				40	9.572	1.5953	1.3674				40	0	4.3062	0
	41	1.70286	2.32713				41	375.04	258.01				41	36.57	36.798	72.023	78.152				41	5.8617	4.509	0.9018				41	0	9.375	0
	42	0.965062	1.29448				42	332.59	256.6				42	30.16	35.197	65.873	85.201				42	18.97	4.918	1.7564				42	0	27.835	0
	43	1.95805	2.96298				43	382.53	264.4				43	31.632	36.4	73.502	94.349				43	5.136	0.90634	0				43	4.5226	4.5226	0
	45	1.22296	1.62554				45	381.23	266.01				45	36.142	38.511	74.036	82.306				45	19.347	4.9011	4.6432				45	7.377	0	0
	46	1.66747	2.39415				46	402.75	251.51				46	42.164	44.833	73.709	97.523				46	10.179	3.1591	1.4041				46	0	7.7922	0
	mean	1.38087	1.83563				mean	360.747	271.901				mean	31.603	37.9489	69.1634	89.6733				mean	11.285	4.21729	2.23334				mean	1.69994	9.22071	0
	sem	0.146792	0.275456				sem	12.1285	10.2581				sem	2.94755	1.44121	2.50612	2.98948				sem	2.16725	1.07181	0.776181				sem	1.14065	3.38777	0

## Sheet: Figure_S1
Figure S1A																												Figure S1A (statistics)						Figure S1B
mouse		variables																										mouse		variables				mouse		variables
group	code	wb_1	wb_2	wb_3	wb_4	wb_5	wb_6	wb_7	wb_8	wb_9	wb_10	wb_11	wb_12	wb_13	wb_14	wb_15	wb_16	wb_17	wb_18	wb_19	wb_20	wb_21	wb_22	wb_23	wb_24			group	code	wbL	wbD			group	code	qb_1	qb_2	qb_3	qb_4	qb_5	qb_6	qb_7	qb_8	qb_9	qb_10	qb_11	qb_12	qb_13	qb_14
WT	6	40.011	39.345	30.855	22.031	16.093	25.86	27.858	15.15	47.614	17.592	39.234	49.945	78.468	76.082	85.461	58.047	55.383	86.016	49.39	72.031	84.129	54.828	71.199	50.566			WT	6	30.958	68.5			WT	6	44.34	44.062	52.775	58.047	63.374	56.215	53.274	66.759	40.677	64.206	45.893	38.568	17.758	20.533
	7	92.564	26.471	56.548	33.851	21.088	42.897	16.87	36.071	25.472	50	39.29	45.56	91.343	69.145	60.599	75.527	66.204	76.36	79.412	38.624	47.392	47.281	66.648	92.198				7	40.556	67.41				7	6.7703	55.549	35.849	47.947	57.769	42.064	58.935	46.282	53.607	31.743	41.398	36.737	7.3252	24.75
	8	75.583	32.908	28.801	28.746	34.24	33.907	21.31	22.642	20.81	43.729	28.135	54.162	81.687	67.037	64.206	67.592	82.353	67.037	94.395	42.397	35.405	53.385	67.425	95.782				8	35.412	68.053				8	20.2	56.493	58.38	55.438	55.438	52.22	62.708	63.208	63.984	46.726	59.267	37.791	16.981	29.023
	12	98.391	41.509	43.507	44.617	26.804	21.032	26.36	48.779	20.866	20.477	51.276	42.397	79.412	79.079	52.719	46.67	74.251	57.492	74.084	57.936	38.846	19.367	70.755	90.999				12	40.495	61.722				12	1.4983	53.441	50.666	45.505	63.208	67.259	62.32	43.896	66.815	66.371	42.286	51.776	20.477	20.644
	13	76.804	24.473	23.474	40.622	31.41	38.124	24.14	30.522	42.619	26.471	51.332	44.173	80.244	73.141	60.544	58.657	68.646	61.654	56.493	73.307	53.663	54.051	66.537	45.738				13	37.847	62.733				13	14.262	51.498	50.166	40.178	43.785	43.23	50.111	50.888	38.18	53.718	31.909	36.016	12.32	20.755
	14	46.115	29.634	22.142	21.587	22.863	30.688	36.071	21.587	26.97	24.584	31.465	56.548	76.748	71.032	59.378	60.322	58.768	85.849	59.267	39.9	43.341	37.736	70.2	78.904				14	30.833	61.796				14	39.345	49.279	59.545	55.827	58.435	53.441	48.89	61.154	54.717	54.107	49.834	32.852	17.98	23.307
	18	88.069	12.264	48.613	28.857	23.03	21.587	58.657	9.6559	28.413	33.685	25.805	35.627	80.633	70.755	68.091	80.744	85.294	76.526	77.802	47.225	41.343	61.099	73.363	95.505				18	34.542	71.357				18	11.654	75.139	40.899	60.71	68.479	63.873	35.627	80.022	59.989	58.213	60.044	55.494	18.59	27.358
	19	36.848	12.875	24.362	23.529	43.063	11.876	50.333	19.312	30.744	43.729	21.199	43.008	82.131	69.256	89.234	64.262	82.852	64.817	61.487	83.352	55.161	60.655	51.831	84.234				19	30.074	70.667				19	47.78	66.87	59.323	54.55	42.564	66.981	38.901	60.544	53.385	44.617	57.214	43.84	15.039	24.251
	21	18.59	44.007	24.084	44.007	35.405	53.607	26.471	19.645	25.083	67.314	19.312	44.784	74.972	66.87	51.72	39.068	74.861	42.342	28.413	50.222	46.393	33.685	50.777	43.483				21	35.185	50.212				21	55.438	39.734	48.391	40.122	45.949	35.461	56.881	53.496	50.222	19.367	52.553	38.513	16.093	24.362
	22	88.568	22.642	26.693	38.069	20.255	54.828	8.0466	34.184	48.779	28.857	14.428	56.104	73.418	77.691	73.363	36.626	68.701	54.384	71.254	72.031	53.441	40.122	58.38	54.488				22	36.787	61.194				22	10.877	66.426	60.877	53.885	65.427	38.79	76.304	52.553	46.171	57.658	71.088	36.792	23.529	21.254
	23	57.103	25.305	33.685	17.814	25.749	9.545	32.575	40.233	12.431	35.128	24.639	32.408	80.633	69.312	73.696	73.807	81.132	86.459	74.75	69.589	51.72	80.355	60.1	78.886				23	28.889	73.361				23	30.078	53.274	42.841	61.321	54.107	65.76	48.002	42.508	61.931	46.67	50.999	47.947	14.151	25.361
	mean	65.3315	28.3121	32.9785	31.2482	27.2727	31.2683	29.8811	27.071	29.9819	35.5969	31.465	45.8833	79.9717	71.7636	67.1828	60.1202	72.5859	68.9942	66.0679	58.7831	50.0758	49.324	64.2923	73.7075				mean	34.6889	65.1823				mean	25.6584	55.615	50.8829	52.1391	56.2305	53.2085	53.8139	56.4827	53.6071	49.3996	51.135	41.4842	16.3857	23.7816
	sem	8.09173	3.19125	3.48229	2.881	2.4	4.59182	4.34059	3.56551	3.51054	4.42343	3.74387	2.36387	1.41027	1.2656	3.7017	4.37512	3.01735	4.39119	5.34251	4.78769	3.92672	4.92141	2.36936	6.302				sem	1.23223	1.97431				sem	5.59773	3.13121	2.52816	2.28648	2.68676	3.58669	3.46158	3.38	2.80481	4.20511	3.23971	2.1939	1.28954	0.855063
HDC-KO	24	62.93	26.36	37.514	19.867	33.296	30.744	28.746	24.528	33.962	38.291	23.64	42.286	75.971	76.193	58.824	46.948	71.587	40.011	73.363	35.738	65.538	41.842	89.456	64.523			HDC-KO	24	33.505	61.66			HDC-KO	24	32.908	62.819	53.552	69.145	56.437	57.936	60.433	63.762	56.326	52.886	65.039	46.726	20.033	22.642
	29	66.204	48.946	25.694	35.794	36.681	16.981	22.642	37.014	14.983	33.907	46.67	36.959	84.573	93.452	74.029	69.034	27.747	62.653	52.997	35.405	63.541	52.941	66.26	65.62				29	35.204	62.384				29	29.745	44.728	63.097	55.827	55.827	72.309	66.593	54.273	73.807	52.386	45.061	55.716	13.596	6.0488
	30	40.455	23.585	41.01	25.083	28.246	14.151	15.705	21.587	17.703	29.634	19.922	52.886	65.372	91.565	78.191	72.752	63.651	55.216	90.122	12.93	52.109	65.15	67.425	82.06				30	27.481	66.336				30	46.726	54.717	37.736	50.721	52.386	57.547	59.046	53.33	53.829	48.446	52.941	32.63	24.695	6.4373
	31	82.075	41.953	24.861	39.401	15.982	42.009	32.908	14.262	32.408	27.636	17.37	47.558	50.166	73.363	62.431	55.605	37.958	70.089	61.709	54.051	22.586	37.847	63.984	66.046				31	34.875	54.616				31	14.317	45.061	58.102	46.282	63.929	45.061	50.777	63.651	50.166	50.555	64.317	38.013	40.067	20.699
	32	100	19.867	34.462	53.94	20.2	35.294	43.618	48.946	11.043	43.618	40.844	45.782	61.765	73.252	66.648	43.174	58.435	62.764	52.442	60.488	63.651	52.497	48.946	77.636				32	41.493	60.148				32	0	67.037	52.22	41.287	68.202	54.162	47.059	39.956	74.473	46.282	45.893	43.563	35.072	24.75
	33	91.842	24.195	41.065	45.283	27.137	38.901	45.616	11.598	41.343	38.79	18.257	46.171	86.182	68.757	99.778	73.03	69.756	44.895	61.82	56.77	28.191	58.824	85.017	98.557				33	39.179	69.287				33	7.9356	66.87	51.387	46.781	61.321	53.718	46.948	73.696	51.443	52.053	69.423	47.447	11.598	29.356
	34	94.229	13.707	50.388	7.9911	29.412	50.721	13.319	37.292	22.697	11.487	35.128	13.485	77.802	58.602	56.604	75.971	68.923	74.306	78.579	55.827	71.421	60.433	77.747	98.668				34	31.657	71.238				34	4.939	68.757	38.957	73.474	54.384	39.29	68.646	47.891	61.598	68.59	47.225	62.986	17.092	36.293
	35	93.452	36.238	38.735	44.95	29.19	15.316	32.852	22.253	58.546	10.044	42.564	35.017	83.574	59.101	86.071	72.531	44.284	11.376	40.122	23.918	9.6004	19.478	43.729	50.056				35	38.269	45.333				35	6.0488	57.159	50.444	48.058	56.77	70.144	53.774	65.927	33.796	70.977	50	50.444	14.539	36.071
	36	72.42	21.643	29.634	36.349	24.029	42.453	30.799	28.857	30.966	26.582	28.524	41.565	83.352	91.565	81.632	41.62	51.942	55.993	32.408	70.366	52.775	65.538	88.346	99.889				36	34.491	67.96				36	24.306	62.875	59.378	52.053	61.82	49.001	55.327	60.433	56.437	61.654	57.936	48.668	15.372	8.0466
	37	96.67	17.98	30.91	26.637	8.4351	19.423	28.801	26.526	39.401	23.252	19.867	32.963	71.698	73.03	72.087	76.415	54.218	64.262	44.118	39.123	34.351	45.949	72.475	99.885				37	30.917	62.223				37	2.9967	72.974	55.938	59.267	74.195	65.372	59.711	61.654	50.999	66.704	64.206	57.048	24.695	24.584
	38	56.604	27.858	36.792	41.953	17.703	28.69	27.525	32.575	51.165	31.41	35.683	38.901	80.355	91.343	70.755	25.361	51.387	61.543	92.342	53.052	70.644	32.63	69.7	71.285				38	35.588	64.189				38	38.069	60.155	48.28	48.668	65.372	54.661	56.604	52.109	36.792	53.552	49.445	45.45	16.648	7.1032
	mean	77.8983	27.4847	35.5514	34.2953	24.5737	30.4257	29.321	27.7671	32.2015	28.6046	29.8608	39.4157	74.6191	77.293	73.3682	59.3128	54.5353	54.828	61.8202	45.2425	48.5825	48.4663	70.2805	79.475				mean	34.7872	62.3067				mean	18.9083	60.2865	51.7355	53.7785	60.9675	56.291	56.8107	57.8802	54.5151	56.735	55.5896	48.0628	21.2188	20.1846
	sem	5.88342	3.22813	2.26644	3.99425	2.50154	3.79517	2.99598	3.26627	4.51101	3.20682	3.24178	3.14275	3.42626	3.89664	3.83364	5.30937	4.20172	5.29012	6.00131	5.19659	6.45994	4.38037	4.46831	5.31231				sem	1.19503	2.20036				sem	4.85818	2.77889	2.37836	3.0011	1.99518	3.04113	2.13741	2.84706	3.82838	2.60925	2.67552	2.58748	2.76362	3.5029
DM	39	50.084	8.99	50.777	18.59	30.189	32.852	44.34	22.42	72.752	34.961	35.183	42.342	69.589	73.64	49.667	72.42	59.767	36.349	48.502	57.436	57.658	64.484	99.279	67.656			DM	39	36.978	63.109			DM	39	44.315	80.633	41.898	69.256	57.27	56.77	45.671	62.708	20.977	55.383	53.94	44.95	21.421	21.254
	40	47.78	50.166	24.584	36.071	43.84	34.295	31.077	30.966	51.665	26.027	29.745	59.6	81.465	55.716	54.828	56.548	49.778	41.676	69.922	68.479	40.733	68.59	56.437	77.624				40	38.819	60.148				40	47.336	43.174	68.479	56.104	47.003	55.716	55.993	55.549	38.79	62.209	61.099	30.91	17.37	35.96
	41	25.083	43.729	67.98	60.766	48.058	54.44	34.018	13.929	42.12	45.727	38.901	46.837	80.633	62.764	74.917	69.256	57.159	67.703	74.806	89.789	73.973	96.781	57.88	66.606				41	43.463	72.791				41	65.705	44.617	26.193	34.24	43.396	40.788	56.937	74.14	47.17	47.503	47.614	39.567	10.932	25.472
	42	43.341	32.519	44.451	25.361	50.721	31.132	50.222	26.693	29.079	46.504	47.114	46.06	71.365	65.76	81.077	43.785	56.937	59.878	57.991	61.487	51.332	70.255	99.057	84.957				42	39.412	66.961				42	46.393	54.661	46.282	58.935	36.238	56.604	37.181	54.772	47.17	41.121	40.566	37.125	16.981	21.532
	43	39.234	40.566	51.498	54.44	34.351	39.845	41.731	44.173	36.071	49.168	33.629	52.886	71.31	75.916	76.97	36.127	57.991	47.003	39.123	63.651	58.158	68.479	92.952	45.133				43	43.125	61.065				43	54.606	52.775	40.733	39.789	57.88	52.553	49.279	46.948	52.775	41.509	52.053	39.345	20.477	18.979
	45	48.113	18.59	33.796	45.006	21.754	18.812	15.816	23.252	33.241	25.305	40.011	46.615	80.633	77.469	53.774	54.384	65.372	78.191	52.83	56.437	38.846	46.559	47.17	48.437				45	30.856	58.333				45	48.335	70.311	57.325	47.17	66.981	69.589	70.255	61.543	54.44	64.428	48.224	40.122	13.596	12.542
	46	9.212	44.673	15.261	38.624	32.852	38.957	20.089	38.624	32.797	22.309	48.335	46.448	64.151	67.037	51.276	54.939	62.819	56.826	40.455	43.396	45.117	50	54.717	86.714				46	32.356	56.422				46	77.969	48.169	66.981	53.552	53.496	50.111	60.433	44.562	51.609	60.433	35.572	37.292	20.366	20.144
	mean	37.5496	34.1761	41.1924	39.8369	37.395	35.7619	33.899	28.5796	42.5321	35.7144	38.9883	48.684	74.1637	68.3289	63.2156	55.3513	58.5461	55.3751	54.8041	62.9536	52.2596	66.4497	72.4989	68.161				mean	37.8584	62.6899				mean	54.9513	56.3343	49.6987	51.2923	51.752	54.5901	53.6784	57.1746	44.7044	53.2266	48.4383	38.473	17.3061	22.269
	sem	5.70749	5.72788	6.7775	5.67919	3.962	4.06819	4.7871	3.88606	5.77484	4.30985	2.59616	2.16363	2.55497	2.95858	5.1887	4.85644	1.87745	5.5948	5.19659	5.3646	4.62928	6.19766	8.82405	6.24474				sem	1.84242	2.11469				sem	4.71502	5.29691	5.80428	4.49726	3.89146	3.27237	4.05915	3.80977	4.41242	3.71402	3.20665	1.59642	1.47078	2.71342
[truncated: 14 more columns]

## Sheet: Figure_S2
Figure S2A							Figure S2B						Figure S2C																												Figure S2C (statistics)							Figure S2D (statistics)
mouse		variables					mouse		variables				mouse		variables																										mouse		variables					mouse
group	code	dpd_1	dpd_2	dpd_3			group	code	pqsd	pasd			group	code	qsd_1	qsd_2	qsd_3	qsd_4	qsd_5	qsd_6	qpd_1	qpd_2	qpd_3	qpd_4	qpd_5	qpd_6	qpd_7	qpd_8	qpd_9	qpd_10	qpd_11	qpd_12	qpd_13	qpd_14	qpd_15	qpd_16	qpd_17	qpd_18			group	code	qsd	qpdq2	qpdD			group	code
WT	6	58.41	22.04	15.33			WT	6	56.3937	142.826			WT	6	0	0	0	3.3296	1.5538	0	67.259	57.159	59.267	70.255	41.398	53.718	33.629	52.83	39.29	41.287	43.174	48.169	0	0	62.042	53.496	42.841	4.9704			WT	6	0.82629	58.167	35.251			WT	6
	7	65.15	33.202	7.26				7	87.3616	113.226				7	0	0	0	0	4.1065	0	58.935	51.054	68.812	54.939	48.724	43.618	23.418	36.071	43.507	49.279	25.416	36.182	60.488	36.848	65.594	28.746	14.317	32.66				7	0.7528	54.333	37.751				7
	8	96.38	53.01	43.077				8	54.1178	136.14				8	0	0	0	0	4.6615	0	53.496	59.378	69.367	47.17	77.358	46.06	28.08	31.299	34.073	55.383	38.18	50.166	9.434	73.474	34.85	53.385	40.622	15.321				8	0.85453	58.778	38.788				8
	12	51.21	22.1	8.338				12	21.4078	-13.1912				12	0.11099	0.22198	0	0	0	0.36855	67.037	67.703	58.824	53.718	68.368	59.378	36.182	56.271	30.411	32.963	23.196	44.506	41.065	38.735	53.718	50.61	31.41	0				12	2.0589	62.5	36.602				12
	13	46.17	12.31	17.356				13	36.7915	64.4241				13	0	0	0	0.11099	1.1099	0	38.957	62.042	48.613	49.612	51.498	58.269	32.408	17.425	53.607	50.055	13.541	0	25.749	38.735	57.714	27.969	12.875	1.5556				13	0.21166	51.5	27.648				13
	14	83.22	26.16	3.777				14	19.8332	25.637				14	0	0	0	2.4417	1.2209	0.28694	71.143	62.819	68.812	53.94	57.825	56.271	30.855	31.188	55.827	33.407	22.642	35.072	52.941	46.726	9.8779	0	5.9933	22.333				14	0.67347	61.815	28.9075				14
	18	81.92	47.167	20.42				18	21.7279	78.8592				18	0	0	0.44395	0	0	0	58.269	71.143	53.496	49.723	60.932	53.718	41.176	11.432	38.291	35.849	32.741	1.5538	19.534	40.733	56.049	52.386	20.533	27.736				18	0.074738	57.967	31.6985				18
	19	99.48	47.58	21.158				19	27.623	87.9321				19	0	0	0.44395	0	0	0	34.184	52.608	68.257	59.489	52.497	44.839	22.198	37.181	49.612	29.412	39.401	0	0	27.525	46.615	48.724	33.74	22.512				19	0.074738	52.706	29.6235				19
	21	51.4	36.727	8.43				21	6.40597	39.5937				21	0.77691	0.22198	0.22198	0.44395	0	0.12225	61.043	51.72	49.612	37.514	54.162	51.609	29.301	26.748	27.414	29.745	25.083	31.299	19.645	48.28	44.173	44.506	25.971	50.233				21	0.30086	50.908	33.5385				21
	22	104.69	28.56	14.744				22	52.3731	123.007				22	0	0	0	0	0	0	54.051	71.587	59.933	55.605	65.372	51.942	39.623	51.276	43.729	51.831	45.616	30.189	68.479	18.646	55.494	72.253	29.301	32.107				22	0	59.741	44.911				22
	23	109.95	48.45	20.682				23	64.3599	120.088				23	0	0	0	0	0	0.2611	44.173	50.277	49.945	62.375	52.83	50.61	36.293	40.954	55.272	42.064	19.867	44.839	51.498	2.3307	35.849	39.845	41.065	25.195				23	0.037979	51.722	36.268				23
	mean	77.0891	34.3005	16.4156				mean	40.7632	83.5039				mean	0.0807182	0.04036	0.100898	0.575113	1.15024	0.09444	55.3225	59.7718	59.5398	54.0309	57.3604	51.8211	32.1057	35.6977	42.8212	41.025	29.8961	29.2705	31.7121	33.8212	47.4524	42.9018	27.1517	21.3294				mean	0.53327	56.3761	34.6352				mean
	sem	7.10516	4.02404	3.2263				sem	7.27984	15.1069				sem	0.0703393	0.0270743	0.0548944	0.351868	0.515013	0.0429771	3.60351	2.40365	2.5078	2.56552	3.03972	1.58527	1.84543	4.29791	2.99823	2.83751	3.16127	5.90562	7.35254	6.36654	4.80706	5.6751	3.7523	4.56072				sem	0.183206	1.28945	1.52563				sem
HDC-KO	24	74.87	40.814	27.83			HDC-KO	24	28.9406	113.57			HDC-KO	24	2.2198	0	0	0	0	0	66.038	62.597	59.933	62.153	65.816	42.064	36.959	45.838	48.724	38.735	56.049	46.726	54.717	57.381	58.935	15.871	33.074	0			HDC-KO	24	0.37979	59.815	41.103			HDC-KO	24
	29	54.822	22.29	15.153				29	21.4441	130.905				29	0	0.77691	6.2153	7.7691	0	5.8968	64.262	68.479	55.05	63.041	59.378	60.488	22.42	45.505	31.41	47.725	27.636	52.719	35.405	0	52.164	70.588	30.189	25.114				29	3.3873	61.637	36.904				29
	30	48.6	15.779	0.57				30	-42.5183	18.4774				30	0.66593	0.8879	3.7736	1.4428	1.9978	5.1597	41.953	61.487	37.181	45.949	41.176	38.957	23.751	2.8857	1.9978	6.8812	15.427	55.605	31.41	54.495	0	23.973	0	0				30	2.277	44.205	18.2575				30
	31	87.09	32.952	6.13				31	33.5909	28.9929				31	0	0	0.66593	0.66593	7.1032	0	80.778	55.605	67.148	44.395	65.594	66.815	40.067	21.532	50.832	57.603	47.725	31.521	14.206	60.155	43.729	60.266	17.98	5.3653				31	1.4302	63.714	37.58				31
	32	71.92	34.27	23.119				32	40.7554	129.046				32	0	0	0	0	0	0.24783	49.501	75.139	47.059	63.263	37.958	69.478	43.174	44.506	46.615	29.523	52.053	52.386	44.062	45.838	39.512	11.21	68.368	0				32	0.037686	56.836	40.1575				32
	33	70.14	41.65	24.851				33	41.2266	68.9793				33	0	0	0	0.33296	0	0	66.149	60.932	65.927	36.626	59.933	50.721	47.614	27.747	41.731	33.518	39.179	56.16	26.304	52.83	47.725	38.624	28.191	0				33	0.056529	56.331	37.1015				33
	34	63.71	31.861	8.19				34	13.6654	93.643				34	0	0.11099	0	0.22198	4.8835	3.7641	66.778	51.276	64.817	60.155	51.831	42.841	32.963	48.835	33.962	35.738	16.537	20.755	25.971	10.544	32.297	38.624	11.432	17.471				34	1.4537	57.006	27.0915				34
	35	77.41	30.29	21.269				35	56.8323	116.818				35	0	0	0.22198	0.77691	1.4428	4.1405	65.261	50.721	63.707	64.151	54.495	51.942	27.858	36.515	38.069	35.849	64.706	23.751	49.168	62.375	44.284	44.839	24.75	0				35	1.0194	59.424	37.8155				35
	36	66.9	22.612	14.87				36	65.7496	127.403				36	0	0	0	0	0.8879	1.0038	66.111	66.926	60.932	74.362	53.163	24.972	27.525	46.726	29.301	45.394	10.877	64.373	60.599	32.297	70.477	29.412	52.608	0				36	0.30206	57.589	39.839				36
	37	64.09	29.45	18.472				37	30.1684	91.448				37	0	0	0	0	0.8879	1.1292	55.272	73.474	64.928	64.04	49.39	59.933	24.75	39.623	44.839	37.514	10.322	45.172	74.14	63.929	25.527	64.373	26.748	17.222				37	0.32094	61.167	39.491				37
	38	70.378	28.64	14.121				38	30.8045	135.799				38	0	0	0	0	0	0	53.718	61.598	72.253	43.174	65.261	45.172	27.192	26.748	23.196	37.292	70.144	13.097	67.148	6.6593	64.706	30.522	18.868	5.7778				38	0	56.889	32.611				38
	mean	68.1755	30.0553	15.8705				mean	29.1509	95.9166				mean	0.262339	0.161436	0.988801	1.01906	1.56392	1.94018	61.4383	62.5667	59.9032	56.4826	54.9086	50.3075	32.2066	35.1328	35.5161	36.8884	37.3323	42.0241	43.9209	40.5912	43.5778	38.9365	28.3825	6.45001				mean	0.96951	57.6921	35.2683				mean
	sem	3.17713	2.3385	2.53104				sem	8.44523	12.3872				sem	0.204804	0.100797	0.622369	0.689034	0.707424	0.698336	3.17677	2.43466	3.03171	3.56586	2.86768	3.99993	2.5787	4.26825	4.26128	3.80344	6.70149	5.10871	5.73627	7.27705	5.92828	5.89685	5.65566	2.7586				sem	0.328358	1.52858	2.0842				sem
DM	39	41.77	17.23	8.701			DM	39	36.1543	46.5734			DM	39	0	0	0	0	0	5.1176	14.65	41.287	78.468	58.158	63.929	35.96	38.513	51.609	50.721	33.518	45.616	74.14	51.054	24.306	18.868	44.839	12.209	28.892			DM	39	0.70841	48.731	39.53			DM	39
	40	92.699	57.624	16.89				40	33.3643	55.9845				40	0	0	0	0	0.55494	2.0747	44.173	54.384	79.578	45.505	62.042	57.936	31.077	42.508	47.836	31.077	55.05	42.508	34.85	41.509	45.394	3.9956	64.262	26.866				40	0.38292	57.254	39.007				40
	41	55.48	27.41	16.696				41	67.7739	236.082				41	0.55494	2.9967	0.33296	1.1099	0.8879	0.24213	48.391	76.693	68.257	43.285	73.585	40.067	13.541	23.196	29.745	39.845	21.532	23.64	39.179	27.192	21.865	55.494	35.627	50.614				41	1.0327	58.443	31.665				41
	42	68.03	39.106	13.96				42	41.548	98.6777				42	0	0	0	0	0	0	61.265	50.61	46.837	67.259	38.069	41.065	19.312	38.291	51.72	29.856	29.301	33.518	22.974	45.172	49.279	11.21	3.8846	27.798				42	0	50.899	30.175				42
	43	69.72	36.6	15.173				43	21.6449	37.0326				43	0.22198	0	0	0.77691	0.8879	0	55.827	52.164	68.368	63.263	42.841	46.948	18.868	37.07	39.734	48.391	36.848	37.625	40.954	24.417	2.5527	11.765	68.036	37.23				43	0.32009	54.73	33.713				43
	45	72.32	36.38	23.787				45	41.0973	17.1214				45	0.8879	1.8868	10.655	3.1077	0.99889	7.2533	61.043	65.261	64.595	62.708	59.267	49.168	31.853	35.294	51.054	34.406	55.605	50.61	44.506	56.604	48.835	30.3	12.653	26.087				45	4.1004	60.004	40.213				45
	46	69.19	28.44	16.796				46	65.7037	53.0026				46	1.6648	0	2.1088	4.1065	1.9978	6.0642	79.467	74.806	52.719	51.609	64.595	38.846	31.41	46.837	41.176	41.176	50.499	31.299	54.162	42.841	6.1043	68.257	48.058	56.763				46	2.6212	60.229	43.287				46
	mean	67.0299	34.6843	16.0004				mean	43.8981	77.7821				mean	0.47566	0.697643	1.87097	1.30014	0.761061	2.96456	52.1166	59.315	65.546	55.9696	57.7611	44.2843	26.3677	39.2579	44.5694	36.8956	42.0644	41.9057	41.097	37.4344	27.5569	32.2658	34.9614	36.3214				mean	1.30939	55.7557	36.7986				mean
	sem	5.9186	4.75316	1.69501				sem	6.40876	27.9877				sem	0.235705	0.466325	1.49271	0.627239	0.259082	1.17936	7.56859	5.00846	4.61532	3.51954	4.79614	2.86329	3.43564	3.45024	3.07197	2.48894	4.99386	6.26782	3.94191	4.67998	7.61591	9.33465	9.88689	4.7433				sem	0.566944	1.70092	1.86344				sem
[truncated: 29 more columns]

## Sheet: Figure_S3
Figure S5
mouse		variables
group	code	tvqn	tvan
WT	6	8.75612	7.48776
	7	8.9412	7.3872
	8	10.1035	9.58745
	12	6.02819	4.91322
	13	6.61096	6.375
	14	7.05597	6.39877
	18	7.35435	6.94261
	19	4.9193	4.44079
	21	9.1372	8.0715
	22	6.64957	8.14526
	23	7.19732	6.2933
	mean	7.52306	6.91299
	sem	0.464732	0.443316
HDC-KO	24	10.2875	9.22607
	29	8.93252	8.03531
	30	13.5462	10.721
	31	5.5837	5.77572
	32	6.87582	6.43333
	33	9.56917
	34	13.5369	11.9788
	35	8.03755	7.51265
	36	6.68908	5.92664
	37	6.27716	6.32586
	38	6.71442	5.94279
	mean	8.73181	7.78782
	sem	0.839554	0.693318
DM	39	5.89011	5.6441
	40	5.55713	5.23615
	41	10.4189	9.67263
	42	5.22571	5.31007
	43	12.2518	12.5368
	45	7.58219	6.9793
	46	10.9875	9.65094
	mean	8.27333	7.86143
	sem	1.09785	1.06277
